# Supplementary material for: MRI adipose tissue segmentation and quantification in R (RAdipoSeg)
Source: Diabetol Metab Syndr. 2022 Oct 8;14:146. doi: 10.1186/s13098-022-00913-x (PMC9548171; doi:10.1186/s13098-022-00913-x)
Supplement: Supplementary file 6 — Additional file 6. MRI image data. All data collected from each MRI image using the RAdipoSeg and SliceOmatic segmentation methods. [file 13098_2022_913_MOESM6_ESM.xlsx]

## Sheet: Sheet1
Subject_ID	Species	Study	Feed	Weight	Image_Number	Sl_SAT_Volume	Sl_VAT_Volume	Sl_TAT_Volume	Rm_SAT_Volume	Rm_VAT_Volume	Rm_TAT_Volume	Jac_SAT	Jac_VAT	Jac_TAT	RVD_SAT	RVD_VAT	RVD_TAT
1	Mouse	irx	HF	33.74	5	2912	4682	7594	2786	4354	7140	12.5041	9.48767	10.3	-4.32692	-7.00555	-5.9784
1	Mouse	irx	HF	33.74	6	2497	4603	7100	2332	4368	6700	12.9744	10.6185	11.0624	-6.60793	-5.10537	-5.6338
1	Mouse	irx	HF	33.74	7	1770	4064	5834	1913	4188	6101	18.8392	14.6035	15.2477	8.0791	3.05118	4.57662
1	Mouse	irx	HF	33.74	8	1859	4016	5875	1820	3919	5739	15.4965	11.6097	12.8585	-2.0979	-2.41534	-2.31489
1	Mouse	irx	HF	33.74	9	1661	3870	5531	1756	3496	5252	20.1579	16.538	17.1133	5.71945	-9.66408	-5.0443
1	Mouse	irx	HF	33.74	10	1706	3642	5348	1700	3449	5149	17.9583	13.591	14.8677	-0.3517	-5.29929	-3.72102
1	Mouse	irx	HF	33.74	11	1459	3804	5263	1497	3648	5145	17.8681	12.7638	14.2092	2.60452	-4.10095	-2.24207
1	Mouse	irx	HF	33.74	12	1192	3419	4611	1469	3605	5074	24.9342	11.5374	15.4183	23.2383	5.44019	10.0412
1	Mouse	irx	HF	33.74	13	1515	4484	5999	1514	4001	5515	15.3049	15.3829	15.3328	-0.0660066	-10.7716	-8.06801
1	Mouse	irx	HF	33.74	14	1397	4506	5903	1584	3775	5359	16.2145	19.7039	18.7932	13.3858	-16.2228	-9.21565
2	Mouse	irx	Control	36.44	7	1492	3689	5181	1559	3371	4930	19.2536	15.8581	16.8961	4.49062	-8.62022	-4.84462
2	Mouse	irx	Control	36.44	8	1297	3239	4536	1394	3217	4611	22.6104	14.5893	16.8402	7.4788	-0.679222	1.65344
2	Mouse	irx	Control	36.44	9	1106	2521	3627	1264	2616	3880	32.7452	18.2236	22.9063	14.2857	3.76835	6.97546
2	Mouse	irx	Control	36.44	10	985	2185	3170	1222	2448	3670	38.5516	18.7402	25.6436	24.0609	12.0366	15.7729
2	Mouse	irx	Control	36.44	11	1065	2140	3205	1328	2460	3788	33.8194	18.612	24.0312	24.6948	14.9533	18.1903
2	Mouse	irx	Control	36.44	12	1219	2106	3325	1299	2542	3841	27.1791	19.144	21.9185	6.56276	20.7028	15.5188
2	Mouse	irx	Control	36.44	13	1147	2074	3221	1419	2479	3898	28.2463	21.7306	23.6562	23.714	19.5275	21.0183
2	Mouse	irx	Control	36.44	14	1074	1910	2984	1292	2390	3682	24.4807	25.2033	24.4866	20.298	25.1309	23.3914
2	Mouse	irx	Control	36.44	15	1045	1931	2976	1370	2047	3417	30.0493	15.8333	20.6229	31.1005	6.00725	14.8185
2	Mouse	irx	Control	36.44	16	726	1424	2150	1295	1854	3149	44.8964	25.9161	33.1024	78.3747	30.1966	46.4651
3	Mouse	irx	HF	44.68	8	2236	6393	8629	1959	5302	7261	19.8024	17.2656	17.0198	-12.3882	-17.0655	-15.8535
3	Mouse	irx	HF	44.68	9	2035	5994	8029	1728	5199	6927	23.8296	13.6053	14.7634	-15.086	-13.2633	-13.7252
3	Mouse	irx	HF	44.68	10	1764	5018	6782	1613	4488	6101	19.4118	13.058	13.8026	-8.56009	-10.562	-10.0413
3	Mouse	irx	HF	44.68	11	1518	4366	5884	1382	3807	5189	15.5216	14.503	14.6468	-8.95916	-12.8035	-11.8117
3	Mouse	irx	HF	44.68	12	1394	3900	5294	1501	3101	4602	19.1755	21.7668	20.1708	7.67575	-20.4872	-13.0714
3	Mouse	irx	HF	44.68	13	1528	2948	4476	1413	2474	3887	12.3165	20.2851	17.2821	-7.52618	-16.0787	-13.1591
3	Mouse	irx	HF	44.68	14	1388	3035	4423	1481	2580	4061	15.0226	18.4023	17.1552	6.70029	-14.9918	-8.18449
3	Mouse	irx	HF	44.68	15	1448	2961	4409	1620	2711	4331	17.1633	16.2022	16.1161	11.8785	-8.44309	-1.76911
3	Mouse	irx	HF	44.68	16	1643	3195	4838	1704	2659	4363	15.7953	20.1536	17.9462	3.71272	-16.7762	-9.81811
3	Mouse	irx	HF	44.68	17	1753	2932	4685	1623	2540	4163	14.0969	21.5846	18.5398	-7.41586	-13.3697	-11.1419
4	Mouse	irx	Control	39.01	5	1193	3497	4690	1776	3709	5485	37.0472	13.654	20.61	48.8684	6.06234	16.951
4	Mouse	irx	Control	39.01	6	1434	3424	4858	1923	3619	5542	32.5686	14.4137	20.2247	34.1004	5.69509	14.0799
4	Mouse	irx	Control	39.01	7	1512	3161	4673	1964	3419	5383	29.4406	15.4795	19.591	29.8942	8.16197	15.1937
4	Mouse	irx	Control	39.01	8	1386	2760	4146	1960	3169	5129	32.1124	18.5741	21.9428	41.4141	14.8188	23.7096
4	Mouse	irx	Control	39.01	9	1383	1991	3374	2081	2667	4748	35.0476	28.8129	29.7275	50.47	33.9528	40.7232
4	Mouse	irx	Control	39.01	10	1616	1702	3318	2186	2113	4299	28.8929	24.1935	24.8563	35.2723	24.1481	29.566
4	Mouse	irx	Control	39.01	11	1716	1589	3305	2131	2075	4206	22.7189	26.5152	24.2219	24.1841	30.5853	27.2617
4	Mouse	irx	Control	39.01	12	1588	1494	3082	2105	2033	4138	26.1299	28.62	26.8585	32.5567	36.0776	34.2635
4	Mouse	irx	Control	39.01	13	1621	1605	3226	2124	2030	4154	25.0817	25.9933	24.7447	31.0302	26.4798	28.7663
4	Mouse	irx	Control	39.01	14	1609	1940	3549	2024	2209	4233	23.2977	22.084	20.6912	25.7924	13.866	19.273
5	Mouse	irx	HF	33	5	2726	3468	6194	2378	3773	6151	21.1633	12.7005	16.2673	-12.766	8.79469	-0.69422
5	Mouse	irx	HF	33	6	2536	3647	6183	2212	3682	5894	22.6373	11.3028	15.6746	-12.776	0.959693	-4.67411
5	Mouse	irx	HF	33	7	1956	2965	4921	2021	3117	5138	30.9099	18.6643	21.9016	3.32311	5.12648	4.40967
5	Mouse	irx	HF	33	8	1646	2816	4462	1824	2874	4698	28.3028	15.8576	19.756	10.8141	2.05966	5.28911
5	Mouse	irx	HF	33	9	1281	2224	3505	1630	2556	4186	33.6571	15.9415	23.0734	27.2443	14.9281	19.4294
5	Mouse	irx	HF	33	10	1389	1851	3240	1698	1944	3642	30.4778	12.2217	20.8745	22.2462	5.02431	12.4074
5	Mouse	irx	HF	33	11	1223	1903	3126	1694	1892	3586	32.4526	14.0617	21.2993	38.5119	-0.578035	14.7153
5	Mouse	irx	HF	33	12	987	1673	2660	1565	1819	3384	37.8653	16.0169	25.9217	58.5613	8.72684	27.218
5	Mouse	irx	HF	33	13	1144	1528	2672	1541	1907	3448	28.3248	23.7558	25.7899	34.7028	24.8037	29.0419
5	Mouse	irx	HF	33	14	1021	1344	2365	1453	1538	2991	30.6639	19.4236	24.7956	42.3115	14.4345	26.4693
6	Mouse	irx	Control	27.7	8	2271	3715	5986	1976	3399	5375	18.9685	14.8842	15.9864	-12.9899	-8.50606	-10.2072
6	Mouse	irx	Control	27.7	9	1722	3805	5527	1707	3587	5294	14.3476	9.77869	11.2507	-0.87108	-5.7293	-4.21567
6	Mouse	irx	Control	27.7	10	1321	3094	4415	1442	3156	4598	17.8642	8.341	11.3646	9.15973	2.00388	4.14496
6	Mouse	irx	Control	27.7	11	1097	2552	3649	1208	2780	3988	19.3574	15.4379	16.6387	10.1185	8.93417	9.29022
6	Mouse	irx	Control	27.7	12	910	2368	3278	1067	2464	3531	25.5075	15.8537	18.6684	17.2527	4.05405	7.71812
6	Mouse	irx	Control	27.7	13	959	2746	3705	929	2514	3443	19.1571	14.3311	15.4879	-3.12826	-8.44865	-7.07152
6	Mouse	irx	Control	27.7	14	821	2562	3383	943	2610	3553	20.5493	11.2409	13.3979	14.8599	1.87354	5.02513
6	Mouse	irx	Control	27.7	15	767	2253	3020	939	2300	3239	24.846	9.17854	13.7202	22.425	2.08611	7.25166
6	Mouse	irx	Control	27.7	16	782	2029	2811	951	2240	3191	26.8731	16.3871	19.543	21.6113	10.3992	13.5183
6	Mouse	irx	Control	27.7	17	744	1505	2249	997	1823	2820	33.7154	24.4726	27.7022	34.0054	21.1296	25.3891
7	Mouse	irx	HF	40.6	8	1103	4776	5879	1604	4745	6349	33.6202	9.12189	14.0511	45.4216	-0.649079	7.99456
7	Mouse	irx	HF	40.6	9	1204	4632	5836	1580	4455	6035	28.5714	11.7074	14.5446	31.2292	-3.82124	3.40987
7	Mouse	irx	HF	40.6	10	1404	4089	5493	1611	4083	5694	26.3249	14.0191	16.4862	14.7436	-0.146735	3.6592
7	Mouse	irx	HF	40.6	11	1377	3498	4875	1716	3625	5341	29.116	12.5033	16.6547	24.6187	3.63065	9.55897
7	Mouse	irx	HF	40.6	12	1286	3041	4327	1648	3194	4842	28.1195	14.3793	16.5099	28.1493	5.03124	11.902
7	Mouse	irx	HF	40.6	13	1389	2516	3905	1641	2835	4476	24.2459	17.3097	18.3965	18.1425	12.6789	14.6223
7	Mouse	irx	HF	40.6	14	1497	2438	3935	1779	2547	4326	19.7028	12.3117	13.8995	18.8377	4.47088	9.93647
7	Mouse	irx	HF	40.6	15	1378	2379	3757	1862	2472	4334	27.476	17.4944	17.5648	35.1234	3.90921	15.358
7	Mouse	irx	HF	40.6	16	1590	2192	3782	1880	2202	4082	18.988	22.3211	15.3991	18.239	0.456204	7.93231
7	Mouse	irx	HF	40.6	17	1574	2161	3735	1815	2189	4004	20.4028	21.9402	16.0884	15.3113	1.2957	7.20214
8	Mouse	irx	Control	37.5	6	1021	5940	6961	1189	5202	6391	22.3473	13.2417	14.6328	16.4545	-12.4242	-8.18848
8	Mouse	irx	Control	37.5	7	1323	5869	7192	1191	4674	5865	18.4838	20.7887	20.3248	-9.97732	-20.3612	-18.4511
8	Mouse	irx	Control	37.5	8	1067	4384	5451	1271	3734	5005	22.07	16.9147	17.808	19.119	-14.8266	-8.18198
8	Mouse	irx	Control	37.5	9	1164	3429	4593	1391	3119	4510	21.2036	15.4973	14.6029	19.5017	-9.04054	-1.8071
8	Mouse	irx	Control	37.5	10	1230	3290	4520	1412	3038	4450	17.036	16.1534	15.2801	14.7967	-7.65957	-1.54867
8	Mouse	irx	Control	37.5	11	1204	3352	4556	1501	3037	4538	23.2026	15.6133	16.6163	24.6678	-9.39737	-0.395083
8	Mouse	irx	Control	37.5	12	1359	3213	4572	1552	3053	4605	20.7512	14.4507	14.0049	14.2016	-4.97977	0.721785
8	Mouse	irx	Control	37.5	13	1620	2973	4593	1597	2756	4353	11.4302	16.437	14.4368	-1.41975	-7.29902	-5.22534
8	Mouse	irx	Control	37.5	14	1747	2517	4264	1707	2276	3983	15.0964	13.4293	13.2896	-2.28964	-9.57489	-6.59006
8	Mouse	irx	Control	37.5	15	1928	2242	4170	1789	2128	3917	14.15	11.9621	12.4536	-7.20954	-5.08475	-6.06715
9	Mouse	irx	Control	31.6	6	1774	2941	4715	1456	3066	4522	37.6068	14.8844	22.6723	-17.9256	4.25026	-4.09332
9	Mouse	irx	Control	31.6	7	1638	2730	4368	1374	2880	4254	37.013	15.4605	23.1022	-16.1172	5.49451	-2.60989
9	Mouse	irx	Control	31.6	8	1477	2178	3655	1307	2375	3682	36.0424	21.3108	26.0138	-11.5098	9.045	0.738714
9	Mouse	irx	Control	31.6	9	1397	1608	3005	1290	1774	3064	34.0334	25.7599	29.5225	-7.65927	10.3234	1.96339
9	Mouse	irx	Control	31.6	10	1143	1370	2513	1127	1597	2724	32.5959	24.4379	26.876	-1.39983	16.5693	8.39634
9	Mouse	irx	Control	31.6	11	1076	1433	2509	1145	1692	2837	29.1538	19.5727	23.2727	6.41264	18.074	13.0729
9	Mouse	irx	Control	31.6	12	984	1143	2127	952	1362	2314	34.9531	24.9476	28.995	-3.25203	19.1601	8.79173
9	Mouse	irx	Control	31.6	13	973	983	1956	949	1172	2121	35.4452	33.4621	32.5667	-2.4666	19.2269	8.43558
9	Mouse	irx	Control	31.6	14	921	892	1813	1100	1096	2196	32.2822	24.5366	27.9399	19.4354	22.87	21.1252
9	Mouse	irx	Control	31.6	15	879	1052	1931	990	1315	2305	38.3218	22.9619	27.6648	12.628	25	19.3682
10	Mouse	irx	Control	37.9	6	2831	4764	7595	2575	4053	6628	29.5712	18.5802	19.8708	-9.04274	-14.9244	-12.7321
10	Mouse	irx	Control	37.9	7	2720	4710	7430	2318	3905	6223	21.6637	19.3163	19.0457	-14.7794	-17.0913	-16.245
10	Mouse	irx	Control	37.9	8	2178	4116	6294	2067	3361	5428	23.7126	20.1347	19.2165	-5.09642	-18.3431	-13.7591
10	Mouse	irx	Control	37.9	9	1729	3101	4830	2014	2854	4868	32.8272	16.4303	20.1743	16.4835	-7.96517	0.786749
10	Mouse	irx	Control	37.9	10	1963	2303	4266	2038	2279	4317	30.5379	19.5353	21.7445	3.82068	-1.04212	1.1955
10	Mouse	irx	Control	37.9	11	1727	2157	3884	2073	1638	3711	33.5523	27.1071	23.2076	20.0347	-24.0612	-4.45417
10	Mouse	irx	Control	37.9	12	1557	1752	3309	2053	1399	3452	34.4037	23.9665	22.7785	31.8561	-20.1484	4.32155
10	Mouse	irx	Control	37.9	13	1396	1916	3312	2014	1509	3523	35.1064	30.5294	25.4597	44.2693	-21.2422	6.37077
10	Mouse	irx	Control	37.9	14	1711	1872	3583	2026	1628	3654	25.4554	24.8248	18.2115	18.4103	-13.0342	1.98158
10	Mouse	irx	Control	37.9	15	1530	1981	3511	1958	1581	3539	27.7531	29.5694	22.6861	27.9739	-20.1918	0.797494
11	Mouse	dcn	Control	27.8	7	1253	1937	3190	1232	2179	3411	26.9499	18.9177	21.208	-1.67598	12.4935	6.9279
11	Mouse	dcn	Control	27.8	8	947	1716	2663	925	1946	2871	37.7816	21.8872	25.5909	-2.32313	13.4033	7.81074
11	Mouse	dcn	Control	27.8	9	792	1919	2711	794	2121	2915	44.9658	19.7233	27.6348	0.252525	10.5263	7.5249
11	Mouse	dcn	Control	27.8	10	854	2291	3145	779	2219	2998	44.1794	24.1715	29.9751	-8.7822	-3.14273	-4.67409
11	Mouse	dcn	Control	27.8	11	764	1919	2683	743	2082	2825	49.3	18.384	27.7674	-2.74869	8.49401	5.29258
11	Mouse	dcn	Control	27.8	12	717	1344	2061	692	1890	2582	52.4607	31.6502	37.7708	-3.48675	40.625	25.279
11	Mouse	dcn	Control	27.8	13	646	883	1529	800	1480	2280	49.5317	42.3616	44.6574	23.839	67.6104	49.1171
11	Mouse	dcn	Control	27.8	14	579	746	1325	682	1163	1845	56.0502	39.1744	44.379	17.7893	55.8981	39.2453
11	Mouse	dcn	Control	27.8	15	562	723	1285	725	1063	1788	58.1036	34.6296	45.1889	29.0036	47.0263	39.144
11	Mouse	dcn	Control	27.8	16	578	693	1271	838	1058	1896	51.1041	35.895	42.5944	44.9827	52.6696	49.1739
12	Mouse	dcn	Control	27	7	1993	2610	4603	1723	2350	4073	19.3486	12.1212	15.0107	-13.5474	-9.96169	-11.5142
12	Mouse	dcn	Control	27	8	1780	2695	4475	1440	2374	3814	21.9027	15.8067	17.9442	-19.1011	-11.9109	-14.7709
12	Mouse	dcn	Control	27	9	1542	3182	4724	1287	2711	3998	21.0626	17.8925	18.443	-16.537	-14.802	-15.3683
12	Mouse	dcn	Control	27	10	1273	2999	4272	1221	2597	3818	13.8806	16.8848	15.9691	-4.08484	-13.4045	-10.6273
12	Mouse	dcn	Control	27	11	1259	2807	4066	1165	2343	3508	13.2512	19.1713	16.9647	-7.46624	-16.5301	-13.7236
12	Mouse	dcn	Control	27	12	1218	2483	3701	1190	2078	3268	12.8982	18.7202	15.6837	-2.29885	-16.3109	-11.6995
12	Mouse	dcn	Control	27	13	1234	2104	3338	1182	1890	3072	12.8582	15.0926	13.2828	-4.21394	-10.1711	-7.96884
12	Mouse	dcn	Control	27	14	1110	2159	3269	1107	1828	2935	15.25	21.6107	19.2308	-0.27027	-15.3312	-10.2172
12	Mouse	dcn	Control	27	15	1130	1591	2721	1120	1643	2763	15.5738	14.0311	14.2276	-0.884956	3.26838	1.54355
12	Mouse	dcn	Control	27	16	977	1775	2752	1059	1714	2773	22.1834	15.2991	16.9924	8.39304	-3.43662	0.763081
13	Mouse	dcn	Control	27.6	6	1667	2041	3708	1426	2226	3652	21.1105	23.1662	22.3081	-14.4571	9.06418	-1.51025
13	Mouse	dcn	Control	27.6	7	1285	1568	2853	1266	1970	3236	18.9496	24.2424	22.0631	-1.4786	25.6378	13.4245
13	Mouse	dcn	Control	27.6	8	1083	1308	2391	1132	1686	2818	19.3312	26.3341	23.1239	4.52447	28.8991	17.8586
13	Mouse	dcn	Control	27.6	9	957	1306	2263	1069	1534	2603	22.2807	24.3661	23.5038	11.7032	17.4579	15.0243
13	Mouse	dcn	Control	27.6	10	776	1632	2408	1025	1744	2769	30.2545	22.968	25.5728	32.0876	6.86275	14.9917
13	Mouse	dcn	Control	27.6	11	819	1602	2421	881	1834	2715	35.1115	29.4789	31.3854	7.57021	14.4819	12.1437
13	Mouse	dcn	Control	27.6	12	697	1354	2051	792	1601	2393	45.2183	32.862	37.2161	13.6298	18.2422	16.6748
13	Mouse	dcn	Control	27.6	13	523	1233	1756	820	1705	2525	43.6554	29.2853	33.8121	56.7878	38.2806	43.7927
13	Mouse	dcn	Control	27.6	14	472	1379	1851	644	1618	2262	44.7844	34.6939	37.4308	36.4407	17.3314	22.2042
13	Mouse	dcn	Control	27.6	15	444	1034	1478	627	1579	2206	42.268	39.6933	39.7564	41.2162	52.7079	49.2558
14	Mouse	dcn	HF	33.7	8	1855	2789	4644	1494	2839	4333	22.051	13.8889	16.8333	-19.4609	1.79276	-6.69681
14	Mouse	dcn	HF	33.7	9	1598	2760	4358	1393	2904	4297	18.2868	14.2342	15.6157	-12.8285	5.21739	-1.39972
14	Mouse	dcn	HF	33.7	10	1566	2706	4272	1300	2773	4073	20.9869	14.4599	15.2535	-16.986	2.47598	-4.65824
14	Mouse	dcn	HF	33.7	11	1271	2830	4101	1173	2837	4010	17.2027	15.5874	15.5753	-7.71046	0.24735	-2.21897
14	Mouse	dcn	HF	33.7	12	893	2984	3877	993	3024	4017	16.1793	17.9945	17.0992	11.1982	1.34048	3.61104
14	Mouse	dcn	HF	33.7	13	754	2464	3218	974	2730	3704	30.9198	17.946	20.5806	29.1777	10.7955	15.1025
14	Mouse	dcn	HF	33.7	14	871	1870	2741	1077	2305	3382	29.5713	25.6057	26.4948	23.651	23.262	23.3856
14	Mouse	dcn	HF	33.7	15	834	2106	2940	962	2491	3453	28.4623	25.2091	25.5662	15.3477	18.2811	17.449
14	Mouse	dcn	HF	33.7	16	706	2420	3126	754	2508	3262	31.2139	23.8742	24.9383	6.79887	3.63636	4.35061
14	Mouse	dcn	HF	33.7	17	761	2436	3197	748	2604	3352	32.8904	25.4243	26.0096	-1.70828	6.89655	4.8483
15	Mouse	dcn	HF	32.5	10	2687	4782	7469	2028	3911	5939	25.8219	18.5935	20.8923	-24.5255	-18.2141	-20.4847
15	Mouse	dcn	HF	32.5	11	2438	4375	6813	1853	3695	5548	25.8523	17.5034	20.4909	-23.9951	-15.5429	-18.5674
15	Mouse	dcn	HF	32.5	12	2210	4020	6230	1771	3427	5198	24.316	18.2329	20.371	-19.8643	-14.7512	-16.565
15	Mouse	dcn	HF	32.5	13	1933	3487	5420	1587	3264	4851	25.3102	13.6113	17.7285	-17.8996	-6.39518	-10.4982
15	Mouse	dcn	HF	32.5	14	1621	3299	4920	1370	3145	4515	23.7478	15.9383	18.3131	-15.4843	-4.66808	-8.23171
15	Mouse	dcn	HF	32.5	15	1488	3203	4691	1307	3226	4533	23.8815	21.0687	21.8617	-12.164	0.718077	-3.36815
15	Mouse	dcn	HF	32.5	16	1476	3216	4692	1311	3176	4487	23.7192	22.2964	22.1813	-11.1789	-1.24378	-4.36914
15	Mouse	dcn	HF	32.5	17	1426	2957	4383	1291	2999	4290	22.6501	20.4943	19.5756	-9.46704	1.42036	-2.12183
15	Mouse	dcn	HF	32.5	18	1090	2919	4009	1059	3081	4140	22.8359	17.9612	17.9808	-2.84404	5.54985	3.26765
15	Mouse	dcn	HF	32.5	19	1082	2919	4001	933	2975	3908	33.8829	18.7577	20.6983	-13.7708	1.91847	-2.32442
16	Mouse	dcn	HF	31.7	5	2308	5195	7503	1868	4471	6339	23.2755	16.9318	18.7983	-19.0641	-13.9365	-15.5138
16	Mouse	dcn	HF	31.7	6	1922	4884	6806	1596	4324	5920	22.4129	13.3009	15.912	-16.9615	-11.466	-13.0179
16	Mouse	dcn	HF	31.7	7	1715	4336	6051	1466	3993	5459	21.1917	13.8771	15.84	-14.519	-7.91052	-9.78351
16	Mouse	dcn	HF	31.7	8	1579	3736	5315	1390	3523	4913	16.6152	12.4774	13.3236	-11.9696	-5.70128	-7.5635
16	Mouse	dcn	HF	31.7	9	1552	3735	5287	1322	3553	4875	18.6751	13.6538	13.8828	-14.8196	-4.87282	-7.7927
16	Mouse	dcn	HF	31.7	10	1437	3235	4672	1279	3187	4466	19.2947	15.5658	15.4312	-10.9951	-1.48377	-4.40925
16	Mouse	dcn	HF	31.7	11	1474	2614	4088	1448	2468	3916	15.879	18.4352	16.8421	-1.76391	-5.58531	-4.20744
16	Mouse	dcn	HF	31.7	12	1359	2563	3922	1399	2521	3920	11.9973	13.6364	12.706	2.94334	-1.6387	-0.0509944
16	Mouse	dcn	HF	31.7	13	1194	2669	3863	1182	2610	3792	14.5199	13.0004	11.546	-1.00503	-2.21057	-1.83795
16	Mouse	dcn	HF	31.7	14	1185	2159	3344	1134	2363	3497	15.2191	16.4028	14.3051	-4.3038	9.44882	4.57536
17	Mouse	dcn	HF	36.8	6	2334	5455	7789	2016	4920	6936	18.9009	14.5334	15.5686	-13.6247	-9.80752	-10.9513
17	Mouse	dcn	HF	36.8	7	2232	5229	7461	1988	4812	6800	17.6318	13.8487	14.5996	-10.9319	-7.97476	-8.8594
17	Mouse	dcn	HF	36.8	8	2045	5503	7548	1814	4960	6774	19.3352	13.527	14.0966	-11.2958	-9.86735	-10.2544
17	Mouse	dcn	HF	36.8	9	1878	5216	7094	1648	4911	6559	18.0599	11.0987	12.6904	-12.2471	-5.84739	-7.54158
17	Mouse	dcn	HF	36.8	10	1646	4574	6220	1492	4318	5810	16.5985	16.053	15.4625	-9.35601	-5.59685	-6.59164
17	Mouse	dcn	HF	36.8	11	1600	4227	5827	1482	4115	5597	19.1315	17.0614	16.9231	-7.375	-2.64963	-3.94714
17	Mouse	dcn	HF	36.8	12	1446	3898	5344	1402	4042	5444	18.0192	14.3993	13.6144	-3.04288	3.6942	1.87126
17	Mouse	dcn	HF	36.8	13	1409	3574	4983	1286	3976	5262	22.3467	17.2355	17.5423	-8.7296	11.2479	5.59904
17	Mouse	dcn	HF	36.8	14	1269	3394	4663	1250	3922	5172	22.8551	19.803	18.7765	-1.49724	15.5569	10.9157
17	Mouse	dcn	HF	36.8	15	1119	3104	4223	1215	3592	4807	25.0375	18.9781	18.6383	8.57909	15.7216	13.829
18	Mouse	dcn	HF	35.6	6	3219	8960	12179	2205	6944	9149	31.7618	22.5	24.8933	-31.5005	-22.5	-24.8789
18	Mouse	dcn	HF	35.6	7	2841	8984	11825	1905	6953	8858	33.7653	22.6266	25.0909	-32.9461	-22.6069	-25.0909
18	Mouse	dcn	HF	35.6	8	2489	8775	11264	1656	6968	8624	34.597	20.6539	23.4688	-33.4673	-20.5926	-23.4375
18	Mouse	dcn	HF	35.6	9	2432	8528	10960	1578	6896	8474	36.8592	19.3488	22.6987	-35.1151	-19.137	-22.6825
18	Mouse	dcn	HF	35.6	10	2366	8418	10784	1451	6811	8262	38.6729	19.1545	23.4192	-38.6729	-19.09	-23.3865
18	Mouse	dcn	HF	35.6	11	2425	8903	11328	1442	6813	8255	40.9297	23.6931	27.1427	-40.5361	-23.4752	-27.1275
18	Mouse	dcn	HF	35.6	12	2266	8656	10922	1395	6591	7986	40.2705	24.3636	26.8815	-38.4378	-23.8563	-26.8815
18	Mouse	dcn	HF	35.6	13	2285	8360	10645	1338	6415	7753	42.1351	24.6915	27.2975	-41.4442	-23.2656	-27.1677
18	Mouse	dcn	HF	35.6	14	2322	8257	10579	1374	6268	7642	41.5094	25.4417	27.7625	-40.8269	-24.0887	-27.7625
18	Mouse	dcn	HF	35.6	15	2346	7565	9911	1539	5848	7387	37.8548	23.1875	25.625	-34.399	-22.6966	-25.4667
19	Mouse	dcn	HF	34.1	7	2993	4454	7447	2220	3786	6006	26.2912	16.5219	20.4351	-25.8269	-14.9978	-19.3501
19	Mouse	dcn	HF	34.1	8	2731	4085	6816	2131	3417	5548	22.2953	18.2215	19.8455	-21.97	-16.3525	-18.6033
19	Mouse	dcn	HF	34.1	9	2709	3874	6583	1977	3301	5278	27.4033	16.7305	21.1011	-27.021	-14.7909	-19.8238
19	Mouse	dcn	HF	34.1	10	2367	4045	6412	1919	3457	5376	20.7445	17.0244	18.2267	-18.9269	-14.5365	-16.1572
19	Mouse	dcn	HF	34.1	11	2081	3771	5852	1779	3354	5133	18.0104	13.4328	15.0673	-14.5123	-11.0581	-12.2864
19	Mouse	dcn	HF	34.1	12	1921	3443	5364	1670	3235	4905	16.3171	13.0459	14.1357	-13.0661	-6.04124	-8.55705
19	Mouse	dcn	HF	34.1	13	1765	3172	4937	1592	3003	4595	17.3558	17.5236	17.2896	-9.8017	-5.32787	-6.92728
19	Mouse	dcn	HF	34.1	14	1718	2673	4391	1545	2518	4063	18.4196	19.9445	18.2717	-10.0698	-5.79873	-7.46982
19	Mouse	dcn	HF	34.1	15	1542	2348	3890	1379	2554	3933	23.0769	20.8333	19.7881	-10.5707	8.77342	1.1054
19	Mouse	dcn	HF	34.1	16	1334	1803	3137	1420	2138	3558	19.0539	22.6373	20.8456	6.44678	18.5801	13.4205
20	Mouse	dcn	HF	31.7	6	1671	4484	6155	1449	4343	5792	22.4246	7.31281	11.5021	-13.2855	-3.14451	-5.89764
20	Mouse	dcn	HF	31.7	7	1592	4327	5919	1341	4377	5718	21.8104	11.8868	14.4907	-15.7663	1.15554	-3.39584
20	Mouse	dcn	HF	31.7	8	1462	4118	5580	1216	4212	5428	22.7664	12.5984	15.0538	-16.8263	2.28266	-2.72401
20	Mouse	dcn	HF	31.7	9	1494	4189	5683	1252	4341	5593	22.9529	11.45	14.1727	-16.1981	3.62855	-1.58367
20	Mouse	dcn	HF	31.7	10	1365	3920	5285	1191	4171	5362	22.3767	12.0994	14.3505	-12.7473	6.40306	1.45695
20	Mouse	dcn	HF	31.7	11	1292	3847	5139	1166	4030	5196	24.4286	13.7385	16.2667	-9.75232	4.75695	1.10917
20	Mouse	dcn	HF	31.7	12	1277	3647	4924	1181	4085	5266	25.4261	16.6034	18.1007	-7.51762	12.0099	6.94557
20	Mouse	dcn	HF	31.7	13	1249	3925	5174	1107	3924	5031	22.5904	14.2249	15.8275	-11.3691	-0.0254777	-2.76382
20	Mouse	dcn	HF	31.7	14	1239	3512	4751	1144	3767	4911	22.6935	12.3969	14.9042	-7.66747	7.26082	3.36771
20	Mouse	dcn	HF	31.7	15	1176	2587	3763	1231	3386	4617	23.2746	26.1135	24.6495	4.67687	30.8852	22.6947
21	Human	hum	NA	NA	11	12579	3342	15921	12060	2786	14846	4.51444	20.6089	7.7423	-4.12592	-16.6367	-6.75209
21	Human	hum	NA	NA	12	12330	4832	17162	11811	2903	14714	4.93697	41.4309	14.5666	-4.20925	-39.9214	-14.2641
21	Human	hum	NA	NA	13	12113	5100	17213	11644	3080	14724	4.90269	39.8904	14.5677	-3.87187	-39.6078	-14.46
21	Human	hum	NA	NA	14	11922	5428	17350	11424	3290	14714	5.02756	39.7132	15.2889	-4.17715	-39.3884	-15.1931
21	Human	hum	NA	NA	15	11732	5571	17303	11231	3404	14635	5.82615	40.2172	15.9193	-4.27037	-38.8979	-15.4193
21	Human	hum	NA	NA	16	11493	4988	16481	11041	3284	14325	5.18717	34.7583	13.3535	-3.93283	-34.162	-13.0817
21	Human	hum	NA	NA	17	11182	4722	15904	10794	3128	13922	5.4877	34.4231	12.7213	-3.46986	-33.7569	-12.4623
21	Human	hum	NA	NA	18	10917	4255	15172	10499	2968	13467	4.47366	31.7102	11.8578	-3.82889	-30.2468	-11.2378
21	Human	hum	NA	NA	19	10654	4010	14664	10209	2945	13154	4.65356	28.2292	11.0062	-4.17683	-26.5586	-10.2973
21	Human	hum	NA	NA	20	10317	3868	14185	9888	2943	12831	4.55601	25.8502	10.3209	-4.15819	-23.9142	-9.54529
22	Human	hum	NA	NA	21	10451	23773	34224	9019	16375	25394	14.2707	31.2187	25.8668	-13.702	-31.1193	-25.8006
22	Human	hum	NA	NA	22	10332	23836	34168	9017	16831	25848	13.2336	29.4527	24.3862	-12.7274	-29.3883	-24.3503
22	Human	hum	NA	NA	23	10230	23860	34090	8835	16284	25119	14.3622	31.8717	26.336	-13.6364	-31.7519	-26.3156
22	Human	hum	NA	NA	24	10159	23956	34115	8781	16404	25185	14.1315	31.6299	26.1915	-13.5643	-31.5245	-26.1762
22	Human	hum	NA	NA	25	10063	24095	34158	8736	16719	25455	13.5944	30.9349	25.6012	-13.1869	-30.6122	-25.4787
22	Human	hum	NA	NA	26	10020	24499	34519	8631	17079	25710	14.0479	30.3839	25.5445	-13.8623	-30.287	-25.5193
22	Human	hum	NA	NA	27	9864	25216	35080	8521	17558	26079	14.0299	30.4973	25.7082	-13.6152	-30.3696	-25.6585
22	Human	hum	NA	NA	28	9800	26460	36260	8373	17753	26126	14.6747	33.0766	27.9576	-14.5612	-32.9063	-27.9482
22	Human	hum	NA	NA	29	9596	26781	36377	8267	18256	26523	13.9658	31.9264	27.0885	-13.8495	-31.8323	-27.0885
22	Human	hum	NA	NA	30	9516	26742	36258	8079	18044	26123	15.198	32.6633	27.9572	-15.1009	-32.5256	-27.9525
23	Human	hum	NA	NA	3	4928	2475	7403	4914	2757	7671	8.48414	13.0761	9.62364	-0.284091	11.3939	3.62015
23	Human	hum	NA	NA	4	5007	3340	8347	4936	3423	8359	8.97214	11.3529	8.7902	-1.41801	2.48503	0.143764
23	Human	hum	NA	NA	5	4975	3817	8792	4724	3357	8081	7.674	17.0365	10.5647	-5.04523	-12.0513	-8.0869
23	Human	hum	NA	NA	6	4851	3955	8806	4669	3623	8292	8.33501	13.9912	9.72624	-3.7518	-8.39444	-5.83693
23	Human	hum	NA	NA	7	4715	4041	8756	4433	3405	7838	8.49906	20.4918	12.3488	-5.98091	-15.7387	-10.4842
23	Human	hum	NA	NA	8	4583	4050	8633	4385	3432	7817	7.80111	18.9693	11.6125	-4.32031	-15.2593	-9.4521
23	Human	hum	NA	NA	9	4472	3997	8469	4244	3515	7759	7.97532	17.9792	11.5434	-5.09839	-12.059	-8.38352
23	Human	hum	NA	NA	10	4396	4049	8445	4151	3474	7625	7.75978	19.2021	12.1566	-5.57325	-14.201	-9.70989
23	Human	hum	NA	NA	11	4322	4053	8375	4130	3424	7554	8.95118	20.9531	13.3029	-4.44239	-15.5194	-9.80299
23	Human	hum	NA	NA	12	4253	4052	8305	4012	3353	7365	8.68056	21.9952	14.0059	-5.66659	-17.2507	-11.3185
24	Human	hum	NA	NA	4	3750	4474	8224	3351	3880	7231	12.1925	17.5983	14.7993	-10.64	-13.2767	-12.0744
24	Human	hum	NA	NA	5	3763	5013	8776	3311	4199	7510	13.2031	18.9465	15.7692	-12.0117	-16.2378	-14.4257
24	Human	hum	NA	NA	6	3753	5096	8849	3280	4262	7542	14.2857	19.8999	16.162	-12.6033	-16.3658	-14.77
24	Human	hum	NA	NA	7	3697	5169	8866	3254	4171	7425	13.1954	21.8577	17.2835	-11.9827	-19.3074	-16.2531
24	Human	hum	NA	NA	8	3650	5132	8782	3225	4194	7419	13.4328	21.5803	17.1651	-11.6438	-18.2775	-15.5204
24	Human	hum	NA	NA	9	3560	5471	9031	3204	4405	7609	13.5098	21.8615	17.183	-10	-19.4846	-15.7458
24	Human	hum	NA	NA	10	3478	5457	8935	3074	4424	7498	13.7049	20.6064	16.9433	-11.6159	-18.9298	-16.0828
24	Human	hum	NA	NA	11	3433	5381	8814	3085	4494	7579	14.3549	18.6743	15.6018	-10.1369	-16.4839	-14.0118
24	Human	hum	NA	NA	12	3404	5352	8756	3109	4496	7605	14.3916	18.5704	15.1091	-8.66627	-15.994	-13.1453
24	Human	hum	NA	NA	13	3375	5351	8726	3024	4465	7489	14.1446	19.6914	15.9478	-10.4	-16.5577	-14.176
25	Human	hum	NA	NA	6	15764	15290	31054	15184	11903	27087	5.4686	22.5695	12.883	-3.67927	-22.1517	-12.7745
25	Human	hum	NA	NA	7	15428	15571	30999	14885	11965	26850	5.29899	23.5098	13.6128	-3.51957	-23.1584	-13.3843
25	Human	hum	NA	NA	8	14501	15870	30371	14446	12085	26531	4.174	24.2487	13.8206	-0.379284	-23.85	-12.6436
25	Human	hum	NA	NA	9	14142	16200	30342	14072	12213	26285	4.49033	25.3228	14.5141	-0.494979	-24.6111	-13.3709
25	Human	hum	NA	NA	10	12928	14295	27223	13689	12198	25887	NA	NA	NA	NA	NA	NA
25	Human	hum	NA	NA	11	13580	15818	29398	13386	12054	25440	4.12581	24.7595	14.8053	-1.42857	-23.7957	-13.4635
25	Human	hum	NA	NA	12	13174	15759	28933	13044	12145	25189	3.66931	23.6157	14.084	-0.986792	-22.9329	-12.9402
25	Human	hum	NA	NA	13	12857	15508	28365	12663	12345	25008	4.17434	21.5466	12.9822	-1.50891	-20.3959	-11.835
25	Human	hum	NA	NA	14	12543	15184	27727	12378	12336	24714	3.95689	19.8363	12.026	-1.31547	-18.7566	-10.8667
25	Human	hum	NA	NA	15	12240	14838	27078	12114	12186	24300	4.16533	19.3945	11.7677	-1.02941	-17.873	-10.2593
26	Human	hum	NA	NA	11	7007	7155	14162	7013	4152	11165	5.73646	43.3934	23.4068	0.0856287	-41.9706	-21.1623
26	Human	hum	NA	NA	12	6870	5997	12867	6771	4262	11033	7.4393	33.7277	17.4179	-1.44105	-28.9311	-14.2535
26	Human	hum	NA	NA	13	6670	6050	12720	6683	4241	10924	6.22551	32.5033	17.449	0.194903	-29.9008	-14.1195
26	Human	hum	NA	NA	14	6468	6287	12755	6464	4527	10991	6.86977	30.475	17.2682	-0.0618429	-27.9943	-13.8299
26	Human	hum	NA	NA	15	6199	6585	12784	6347	4699	11046	6.92521	29.4695	17.7856	2.38748	-28.6409	-13.5951
26	Human	hum	NA	NA	16	6011	6714	12725	6208	4771	10979	7.7262	29.1685	17.9416	3.27732	-28.9395	-13.721
26	Human	hum	NA	NA	17	5837	6692	12529	5912	4694	10606	7.61421	31.2185	19.2154	1.28491	-29.8565	-15.3484
26	Human	hum	NA	NA	18	5619	6250	11869	5758	4654	10412	7.59344	26.2311	16.9938	2.47375	-25.536	-12.2757
26	Human	hum	NA	NA	19	5431	5973	11404	5527	4412	9939	6.83941	26.4539	16.7039	1.76763	-26.1343	-12.8464
26	Human	hum	NA	NA	20	5243	5852	11095	5359	4382	9741	7.13116	26.1003	16.6975	2.21247	-25.1196	-12.2037
27	Human	hum	NA	NA	15	2931	2886	5817	2561	3276	5837	17.6627	18.1765	14.6923	-12.6237	13.5135	0.34382
27	Human	hum	NA	NA	16	2873	2901	5774	2552	3153	5705	16.0393	17.2101	14.6156	-11.173	8.68666	-1.19501
27	Human	hum	NA	NA	17	2935	2698	5633	2513	3071	5584	17.6707	18.3564	14.8399	-14.3782	13.8251	-0.869874
27	Human	hum	NA	NA	18	2883	2592	5475	2493	3027	5520	17.3913	19.1503	16.0448	-13.5276	16.7824	0.821918
27	Human	hum	NA	NA	19	2756	2680	5436	2426	3035	5461	16.4364	17.4121	15.1798	-11.9739	13.2463	0.459897
27	Human	hum	NA	NA	20	2696	2659	5355	2363	2882	5245	17.8906	15.6687	14.6853	-12.3516	8.38661	-2.05415
27	Human	hum	NA	NA	21	2673	2704	5377	2310	2828	5138	18.2713	15.5385	14.2882	-13.5802	4.5858	-4.44486
27	Human	hum	NA	NA	22	2675	2691	5366	2317	2870	5187	17.9431	16.8917	14.9895	-13.3832	6.6518	-3.33582
27	Human	hum	NA	NA	23	2658	2851	5509	2264	2945	5209	18.911	14.528	14.9197	-14.8232	3.29709	-5.44563
27	Human	hum	NA	NA	24	2671	2877	5548	2380	3230	5610	17.7192	16.165	15.753	-10.8948	12.2697	1.11752
28	Human	hum	NA	NA	9	11354	12820	24174	10279	9658	19937	11.0325	25.4272	17.6025	-9.46803	-24.6646	-17.5271
28	Human	hum	NA	NA	10	11360	12869	24229	10238	9738	19976	10.5771	24.847	17.6512	-9.87676	-24.3298	-17.5533
28	Human	hum	NA	NA	11	11201	13012	24213	10073	9747	19820	11.0322	25.2802	18.1957	-10.0705	-25.0922	-18.1431
28	Human	hum	NA	NA	12	11145	13145	24290	9924	9874	19798	11.48	25.5872	18.5082	-10.9556	-24.884	-18.4932
28	Human	hum	NA	NA	13	11035	13225	24260	9861	9837	19698	11.6459	26.1702	18.8643	-10.6389	-25.6181	-18.8046
28	Human	hum	NA	NA	14	10965	12892	23857	9733	9409	19142	12.1779	27.9642	19.8014	-11.2358	-27.0168	-19.7636
28	Human	hum	NA	NA	15	10766	12352	23118	9551	9171	18722	11.6878	26.6511	19.0703	-11.2855	-25.7529	-19.0155
28	Human	hum	NA	NA	16	10610	11859	22469	9362	8834	18196	11.8689	25.8898	19.1461	-11.7625	-25.5081	-19.0173
28	Human	hum	NA	NA	17	10491	11440	21931	9257	8482	17739	12.8329	25.9631	19.164	-11.7625	-25.8566	-19.1145
28	Human	hum	NA	NA	18	10399	11338	21737	9076	8371	17447	12.8484	26.4289	19.8437	-12.7224	-26.1686	-19.7359
29	Human	hum	NA	NA	6	9919	6019	15938	9164	4471	13635	8.11463	27.807	15.0185	-7.61165	-25.7186	-14.4497
29	Human	hum	NA	NA	7	9652	6485	16137	8854	4800	13654	8.56522	27.552	15.4556	-8.26772	-25.983	-15.387
29	Human	hum	NA	NA	8	9321	6634	15955	8572	4945	13517	8.34404	27.2049	15.3962	-8.03562	-25.4598	-15.2805
29	Human	hum	NA	NA	9	9032	6533	15565	8342	4848	13190	7.97966	26.1381	15.2705	-7.6395	-25.7921	-15.2586
29	Human	hum	NA	NA	10	8821	6394	15215	8239	4870	13109	7.36224	24.0275	13.9517	-6.59789	-23.8348	-13.8416
29	Human	hum	NA	NA	11	8649	6397	15046	8053	4841	12894	7.64713	25.0623	14.6231	-6.89097	-24.3239	-14.3028
29	Human	hum	NA	NA	12	8523	6362	14885	7923	4843	12766	7.78401	24.9492	14.5473	-7.03977	-23.8761	-14.2358
29	Human	hum	NA	NA	13	8421	6019	14440	7799	4613	12412	7.93369	24.7858	14.3272	-7.3863	-23.3594	-14.0443
29	Human	hum	NA	NA	14	8322	5452	13774	7685	4326	12011	8.04653	23.1826	13.544	-7.65441	-20.653	-12.7995
29	Human	hum	NA	NA	15	8216	4955	13171	7622	4050	11672	8.09403	21.9652	12.7318	-7.2298	-18.2644	-11.3811
30	Human	hum	NA	NA	8	7684	13327	21011	6673	10346	17019	13.6423	23.2831	19.2147	-13.1572	-22.3681	-18.9996
30	Human	hum	NA	NA	9	7566	13311	20877	6554	10250	16804	13.622	23.4205	19.57	-13.3756	-22.996	-19.5095
30	Human	hum	NA	NA	10	7357	13258	20615	6332	10031	16363	14.5122	24.5253	20.7127	-13.9323	-24.34	-20.6258
30	Human	hum	NA	NA	11	7073	13168	20241	6185	10914	17099	13.1097	17.9055	15.7323	-12.5548	-17.1173	-15.5229
30	Human	hum	NA	NA	12	6843	13081	19924	5810	10415	16225	15.3386	21.1736	18.6293	-15.0957	-20.3807	-18.5655
30	Human	hum	NA	NA	13	6619	13125	19744	5732	10831	16563	14.2427	18.2949	16.4459	-13.4008	-17.4781	-16.1112
30	Human	hum	NA	NA	14	6412	13056	19468	5515	10377	15892	13.9894	21.0128	18.4246	-13.9894	-20.5193	-18.3686
30	Human	hum	NA	NA	15	6449	12826	19275	5644	10755	16399	12.4826	16.376	15.0744	-12.4826	-16.1469	-14.9209
30	Human	hum	NA	NA	16	6400	12360	18760	5633	10678	16311	11.9844	14.1497	13.1938	-11.9844	-13.6084	-13.0544
30	Human	hum	NA	NA	17	6299	11704	18003	5447	9759	15206	13.6739	16.7904	15.6796	-13.526	-16.6183	-15.5363
31	Human	hum	NA	NA	15	9131	13418	22549	8065	10696	18761	12.5777	20.7138	16.9775	-11.6745	-20.2862	-16.799
31	Human	hum	NA	NA	16	9034	13494	22528	7904	10818	18722	13.1082	20.2839	17.0245	-12.5083	-19.831	-16.8945
31	Human	hum	NA	NA	17	8768	13490	22258	7737	10671	18408	13.0592	21.4397	17.6004	-11.7587	-20.897	-17.2972
31	Human	hum	NA	NA	18	8687	13243	21930	7602	10591	18193	13.1995	20.3106	17.174	-12.4899	-20.0257	-17.0406
31	Human	hum	NA	NA	19	8530	13067	21597	7490	10511	18001	13.4606	20.1663	16.8031	-12.1923	-19.5607	-16.6505
31	Human	hum	NA	NA	20	8356	12664	21020	7385	10288	17673	12.7186	19.1047	16.1329	-11.6204	-18.7618	-15.9229
31	Human	hum	NA	NA	21	8252	12259	20511	7259	10046	17305	13.3678	19.0411	16.1773	-12.0334	-18.052	-15.6306
31	Human	hum	NA	NA	22	8092	11950	20042	7129	9785	16914	13.2622	18.8599	16.121	-11.9006	-18.1172	-15.6072
31	Human	hum	NA	NA	23	7948	11688	19636	7011	9663	16674	13.0592	18.5673	15.8909	-11.7891	-17.3255	-15.0845
31	Human	hum	NA	NA	24	7894	11220	19114	6932	9231	16163	13.486	20.0053	16.7904	-12.1865	-17.7273	-15.4389
32	Human	hum	NA	NA	9	3597	3930	7527	3347	4235	7582	12.931	14.9365	12.4038	-6.95024	7.76081	0.730703
32	Human	hum	NA	NA	10	3553	4055	7608	3276	4353	7629	13.619	13.7763	12.2135	-7.79623	7.34895	0.276025
32	Human	hum	NA	NA	11	3582	4334	7916	3213	4607	7820	13.5802	12.4397	11.6351	-10.3015	6.29903	-1.21273
32	Human	hum	NA	NA	12	3507	4533	8040	3126	4696	7822	13.6274	12.7612	11.9279	-10.864	3.59585	-2.71144
32	Human	hum	NA	NA	13	3397	4433	7830	3093	4591	7684	12.9683	11.5288	11.4029	-8.94907	3.56418	-1.86462
32	Human	hum	NA	NA	14	3380	4110	7490	3029	4355	7384	13.0942	12.0977	11.7215	-10.3846	5.96107	-1.41522
32	Human	hum	NA	NA	15	3335	3960	7295	3020	4314	7334	13.1981	13.7326	13.0479	-9.44528	8.93939	0.534613
32	Human	hum	NA	NA	16	3304	3855	7159	3011	4305	7316	12.9443	15.6765	14.0416	-8.86804	11.6732	2.19304
32	Human	hum	NA	NA	17	3279	4010	7289	2970	4554	7524	12.9602	19.0194	16.1474	-9.4236	13.5661	3.22404
32	Human	hum	NA	NA	18	3250	4117	7367	2917	4604	7521	13.5168	17.5523	15.6285	-10.2462	11.829	2.0904
33	Human	hum	NA	NA	13	7194	7825	15019	6532	6838	13370	10.0208	13.8505	11.3813	-9.20211	-12.6134	-10.9794
33	Human	hum	NA	NA	14	7071	8104	15175	6451	7056	13507	9.81716	13.8964	11.4887	-8.76821	-12.9319	-10.9918
33	Human	hum	NA	NA	15	6991	8252	15243	6325	7043	13368	11.1206	16.936	12.9878	-9.52653	-14.651	-12.3007
33	Human	hum	NA	NA	16	6810	8210	15020	6218	6895	13113	10.4191	17.1971	13.5035	-8.6931	-16.0171	-12.6964
33	Human	hum	NA	NA	17	6715	7901	14616	6036	6642	12678	11.4315	18.4168	14.0482	-10.1117	-15.9347	-13.2594
33	Human	hum	NA	NA	18	6547	7537	14084	6028	6320	12348	10.2746	17.7909	13.2674	-7.92729	-16.147	-12.326
33	Human	hum	NA	NA	19	6517	7145	13662	6002	6118	12120	9.8861	17.8159	13.052	-7.90241	-14.3737	-11.2868
33	Human	hum	NA	NA	20	6487	6671	13158	5928	6102	12030	9.70264	14.9109	11.2834	-8.61723	-8.52946	-8.57273
33	Human	hum	NA	NA	21	6340	6426	12766	5840	5903	11743	10.0733	15.6549	11.8166	-7.88644	-8.13881	-8.01347
33	Human	hum	NA	NA	22	6286	6236	12522	5852	6636	12488	9.98748	15.0043	11.5866	-6.90423	6.41437	-0.271522
34	Human	hum	NA	NA	16	5576	6129	11705	5223	5462	10685	8.32446	15.0766	10.5432	-6.3307	-10.8827	-8.71422
34	Human	hum	NA	NA	17	5457	6217	11674	5195	5539	10734	7.8297	13.8106	9.94063	-4.80117	-10.9056	-8.05208
34	Human	hum	NA	NA	18	5309	6166	11475	5049	5450	10499	8.82244	15.5605	10.3728	-4.89734	-11.6121	-8.50545
34	Human	hum	NA	NA	19	5190	5856	11046	4908	5467	10375	8.31435	13.8889	9.28597	-5.43353	-6.64276	-6.0746
34	Human	hum	NA	NA	20	5068	5681	10749	4838	5353	10191	7.42613	11.191	8.27687	-4.53828	-5.77363	-5.19118
34	Human	hum	NA	NA	21	4929	5516	10445	4698	5263	9961	8.11242	11.292	7.81691	-4.68655	-4.58666	-4.6338
34	Human	hum	NA	NA	22	4721	5343	10064	4554	5175	9729	7.57261	9.73227	8.28167	-3.53739	-3.1443	-3.3287
34	Human	hum	NA	NA	23	4615	5259	9874	4436	5121	9557	7.38455	9.47137	8.20255	-3.87866	-2.62407	-3.21045
34	Human	hum	NA	NA	24	4479	5143	9622	4308	5115	9423	8.01835	9.96665	8.59296	-3.81782	-0.544429	-2.06818
34	Human	hum	NA	NA	25	4433	5008	9441	4227	5044	9271	8.70334	11.3717	9.58583	-4.64697	0.71885	-1.80066
35	Human	hum	NA	NA	4	2799	2110	4909	2539	1958	4497	11.7108	11.1421	10.2098	-9.28903	-7.20379	-8.39275
35	Human	hum	NA	NA	5	2832	2315	5147	2582	2127	4709	11.1615	12.0186	10.7163	-8.82768	-8.12095	-8.50981
35	Human	hum	NA	NA	6	2793	2247	5040	2508	2043	4551	11.2852	12.8272	11.7566	-10.2041	-9.07877	-9.70238
35	Human	hum	NA	NA	7	2728	2276	5004	2454	2029	4483	11.769	14.5995	12.9903	-10.044	-10.8524	-10.4117
35	Human	hum	NA	NA	8	2713	2365	5078	2401	2038	4439	12.1234	17.9826	14.3387	-11.5002	-13.8266	-12.5837
35	Human	hum	NA	NA	9	2693	2364	5057	2398	2206	4604	12.348	13.1643	12.3349	-10.9543	-6.68359	-8.95788
35	Human	hum	NA	NA	10	2656	2469	5125	2341	2241	4582	13.1264	13.4653	13.1473	-11.8599	-9.23451	-10.5951
35	Human	hum	NA	NA	11	2648	2377	5025	2358	2200	4558	12.2281	12.4949	12.3188	-10.9517	-7.44636	-9.29353
35	Human	hum	NA	NA	12	2655	2364	5019	2325	2094	4419	13.4133	15.0975	13.5888	-12.4294	-11.4213	-11.9546
35	Human	hum	NA	NA	13	2666	2178	4844	2326	1836	4162	13.2435	18.8628	15.2615	-12.7532	-15.7025	-14.0793
36	Human	hum	NA	NA	14	8353	5792	14145	7839	4743	12582	7.4673	18.581	11.25	-6.15348	-18.1112	-11.0498
36	Human	hum	NA	NA	15	8224	5719	13943	7679	4680	12359	7.46973	18.9274	11.6307	-6.62695	-18.1675	-11.3605
36	Human	hum	NA	NA	16	8090	5529	13619	7523	4539	12062	7.46085	19.0836	11.8746	-7.00865	-17.9056	-11.4326
36	Human	hum	NA	NA	17	7960	5261	13221	7394	4330	11724	7.35257	19.4465	11.7501	-7.11055	-17.6963	-11.3229
36	Human	hum	NA	NA	18	7788	5350	13138	7230	4378	11608	7.68344	20.0185	12.2173	-7.16487	-18.1682	-11.6456
36	Human	hum	NA	NA	19	7666	5583	13249	7109	4601	11710	7.51694	19.7841	12.5638	-7.26585	-17.5891	-11.616
36	Human	hum	NA	NA	20	7457	5731	13188	6962	4688	11650	7.84915	20.0518	12.5575	-6.63806	-18.1993	-11.6621
36	Human	hum	NA	NA	21	7263	5198	12461	6825	4369	11194	8.19605	19.1151	11.604	-6.03057	-15.9484	-10.1677
36	Human	hum	NA	NA	22	7060	4769	11829	6625	4144	10769	8.06452	16.4539	10.4672	-6.16147	-13.1055	-8.96103
36	Human	hum	NA	NA	23	6887	4556	11443	6454	4005	10459	8.3465	15.7736	9.91147	-6.28721	-12.0939	-8.59914
37	Human	hum	NA	NA	4	7029	5089	12118	6732	4164	10896	6.374	21.9892	12.5743	-4.22535	-18.1765	-10.0842
37	Human	hum	NA	NA	5	7050	5657	12707	6751	4683	11434	6.73575	20.8904	12.6862	-4.24113	-17.2176	-10.0181
37	Human	hum	NA	NA	6	6946	5835	12781	6584	4649	11233	6.96248	21.5186	13.2224	-5.21163	-20.3256	-12.1117
37	Human	hum	NA	NA	7	6856	5855	12711	6542	4913	11455	7.5553	19.2985	12.2883	-4.57993	-16.0888	-9.88121
37	Human	hum	NA	NA	8	6750	6054	12804	6424	4955	11379	7.87516	20.7587	13.2731	-4.82963	-18.1533	-11.1293
37	Human	hum	NA	NA	9	6629	5988	12617	6300	4899	11199	7.43223	20.0198	13.0612	-4.96304	-18.1864	-11.2388
37	Human	hum	NA	NA	10	6557	5947	12504	6279	4902	11181	7.15144	20.1128	12.8556	-4.23974	-17.5719	-10.5806
37	Human	hum	NA	NA	11	6517	6318	12835	6217	5124	11341	7.32335	20.0377	13.0384	-4.60335	-18.8984	-11.64
37	Human	hum	NA	NA	12	6513	6544	13057	6179	5279	11458	7.81345	21.3239	14.2381	-5.12821	-19.3307	-12.2463
37	Human	hum	NA	NA	13	6440	6645	13085	6061	5283	11344	8.79474	22.5792	14.9458	-5.88509	-20.4966	-13.3053
38	Human	hum	NA	NA	2	9148	6873	16021	8643	6144	14787	6.9553	16.1441	9.79194	-5.52033	-10.6067	-7.70239
38	Human	hum	NA	NA	3	9346	8307	17653	8781	6621	15402	9.04877	22.4337	13.2697	-6.04537	-20.2961	-12.7514
38	Human	hum	NA	NA	4	9351	9223	18574	8558	6593	15151	10.3262	29.9903	18.5657	-8.48038	-28.5157	-18.429
38	Human	hum	NA	NA	5	9169	9956	19125	8417	6964	15381	10.2503	31.3901	19.9249	-8.20155	-30.0522	-19.5765
38	Human	hum	NA	NA	6	9018	10227	19245	8291	7406	15697	10.3747	28.706	18.615	-8.06165	-27.5838	-18.436
38	Human	hum	NA	NA	7	8932	10189	19121	8096	7284	15380	11.2195	29.5151	19.6026	-9.35961	-28.5111	-19.5649
38	Human	hum	NA	NA	8	8744	10267	19011	7929	7296	15225	10.5987	29.6508	20.0568	-9.32068	-28.9374	-19.9148
38	Human	hum	NA	NA	9	8523	10056	18579	7812	7153	14965	10.9156	29.2589	19.6559	-8.34213	-28.8683	-19.4521
38	Human	hum	NA	NA	10	8341	9642	17983	7619	6867	14486	11.2583	29.2585	19.7468	-8.65604	-28.7803	-19.4461
38	Human	hum	NA	NA	11	8347	9286	17633	7483	6604	14087	12.1291	29.4332	20.2018	-10.351	-28.8822	-20.11
39	Human	hum	NA	NA	4	14276	22682	36958	12832	16722	29554	11.3832	26.7118	20.1747	-10.1149	-26.2763	-20.0336
39	Human	hum	NA	NA	5	14240	23420	37660	12521	16011	28532	12.6899	31.9797	24.2473	-12.0716	-31.6354	-24.2379
39	Human	hum	NA	NA	6	14267	23435	37702	12430	16456	28886	13.6465	30.0124	23.4068	-12.8759	-29.7802	-23.3834
39	Human	hum	NA	NA	7	14178	23012	37190	12151	15947	28098	14.9884	30.8704	24.471	-14.2968	-30.7014	-24.4474
39	Human	hum	NA	NA	8	13765	22859	36624	12062	16250	28312	13.658	28.927	22.7681	-12.372	-28.912	-22.6955
39	Human	hum	NA	NA	9	13649	22765	36414	11784	16178	27962	13.9639	29.0249	23.2254	-13.664	-28.9348	-23.2109
39	Human	hum	NA	NA	10	13463	23027	36490	11524	16204	27728	14.9659	29.66	24.0313	-14.4024	-29.6304	-24.0121
39	Human	hum	NA	NA	11	13448	23057	36505	11375	16614	27989	15.4287	28.1078	23.3525	-15.4149	-27.9438	-23.3283
39	Human	hum	NA	NA	12	13250	23626	36876	11204	16675	27879	15.4694	29.4643	24.4265	-15.4415	-29.421	-24.398
39	Human	hum	NA	NA	13	13043	24137	37180	10859	15540	26399	17.3468	35.6243	28.9968	-16.7446	-35.6175	-28.9968
40	Human	hum	NA	NA	16	14488	8014	22502	13564	5778	19342	6.93737	28.5643	14.1258	-6.37769	-27.9012	-14.0432
40	Human	hum	NA	NA	17	14120	8073	22193	13276	5868	19144	6.73016	27.4415	13.747	-5.97734	-27.3133	-13.7386
40	Human	hum	NA	NA	18	13823	8092	21915	13004	5930	18934	6.93055	26.8034	13.6026	-5.92491	-26.7177	-13.6026
40	Human	hum	NA	NA	19	13608	7846	21454	12694	5888	18582	7.09938	25.1114	13.4303	-6.71664	-24.9554	-13.3868
40	Human	hum	NA	NA	20	13297	7882	21179	12375	5882	18257	7.61391	26.9115	13.8494	-6.93389	-25.3743	-13.7967
40	Human	hum	NA	NA	21	13031	7970	21001	12127	5939	18066	7.35125	26.7655	14.0021	-6.9373	-25.4831	-13.9755
40	Human	hum	NA	NA	22	12754	7967	20721	11922	5892	17814	7.24887	26.3283	14.0741	-6.52344	-26.0449	-14.0292
40	Human	hum	NA	NA	23	12666	7724	20390	11791	5855	17646	7.22787	24.6287	13.5033	-6.90826	-24.1973	-13.4576
40	Human	hum	NA	NA	24	12538	7742	20280	11666	5759	17425	7.8285	26.0405	14.1604	-6.95486	-25.6135	-14.0779
40	Human	hum	NA	NA	25	12433	7713	20146	11594	5573	17167	7.5993	28.0575	14.8054	-6.74817	-27.7454	-14.7871
