# Supplementary material for: MRI adipose tissue segmentation and quantification in R (RAdipoSeg)
Source: Diabetol Metab Syndr. 2022 Oct 8;14:146. doi: 10.1186/s13098-022-00913-x (PMC9548171; doi:10.1186/s13098-022-00913-x)
Supplement: Supplementary file 7 — Additional file 7. Readme file with details about Additional file 6. [file 13098_2022_913_MOESM7_ESM.txt]

Additional file 7
This text describes the data in Additional file 6.
The data was acquired by segmenting MRI images using the RAdipoSeg method or the SliceOmatic region growing module.
For more information on the RAdipoSeg method, see Additional file 1/2.

Voxel sizes: 
Mouse images: 0.156 x 0.156 x 1 mm
Human images: 1.234 x 1.234 x 2.5 mm

Image sizes:
Mouse images: 256 x 256 voxels
Human images: 320 x 240 voxels

Jaccard distances were calculated as 100(1-(|A?B|/|A?B|) where A was the RAdipoSeg method and B was the SliceOmatic method.
Relative Volume Differences (RVD) were calculated as 100((|A|-|B|)/|B|) where A was the RAdipoSeg method and B was the SliceOmatic method.

Each row contains the data from one MRI image.

Columns:
Subject_ID: A number identifying the mouse or human the MRI images had been aqcuired from.
Species: Either mouse or human.
Study: The study in which the MRI images were first used. 
	irx: Bjune JI, Haugen C, Gudbrandsen O, Nordbo OP, Nielsen HJ, Vage V, et al. IRX5 regulates adipocyte amyloid precursor protein and mitochondrial respiration in obesity. Int J Obes (Lond). 2019;43(11):2151-62.
	dcn: Svard J, Rost TH, Sommervoll CEN, Haugen C, Gudbrandsen OA, Mellgren AE, et al. Absence of the proteoglycan decorin reduces glucose tolerance in overfed male mice. Sci Rep. 2019;9(1):4614.
	hum: Tjora E, Wathle G, Engjom T, Erchinger F, Molven A, Aksnes L, et al. Severe pancreatic dysfunction but compensated nutritional status in monogenic pancreatic disease caused by carboxyl-ester lipase mutations. Pancreas. 2013;42(7):1078-84.
Feed: The mice from the irx and dcn study were subjected to a diet treatment. HF: High-fat diet (4.7 kcal/g). Control: Low-fat diet (3.8 kcal/g).
Weight: Weight of the mouse at MRI scanning.
Image_Number: Only a selection of images across the kidneys were segmented. This column designates the image number of the segmented image.
Sl_SAT_Volume: The number of voxels of subcutaneous adipose tissue found by the SliceOmatic method.
Sl_VAT_Volume: The number of voxels of visceral adipose tissue found by the SliceOmatic method.
Sl_TAT_Volume: The number of voxels of total adipose tissue found by the SliceOmatic method.
Rm_SAT_Volume: The number of voxels of subcutaneous adipose tissue found by the RAdipoSeg method.
Rm_VAT_Volume: The number of voxels of visceral adipose tissue found by the RAdipoSeg method.
Rm_TAT_Volume: The number of voxels of total adipose tissue found by the RAdipoSeg method.
Jac_SAT: The Jaccard distance between RAdipoSeg and the SliceOmatic methods for subcutaneous adipose tissue.
Jac_VAT: The Jaccard distance between RAdipoSeg and the SliceOmatic methods for visceral adipose tissue.
Jac_VAT: The Jaccard distance between RAdipoSeg and the SliceOmatic methods for total adipose tissue.
RVD_SAT: The Relative Volume Difference (RVD) between RAdipoSeg and the SliceOmatic methods for subcutaneous adipose tissue.
RVD_VAT: The Relative Volume Difference (RVD) between RAdipoSeg and the SliceOmatic methods for visceral adipose tissue.
RVD_TAT: The Relative Volume Difference (RVD) between RAdipoSeg and the SliceOmatic methods for total adipose tissue.
